# Supplementary material for: Land Finance and fiscal rules: An estimated DSGE model for Hong Kong
Source: PLoS One. 2026 Apr 15;21(4):e0346966. doi: 10.1371/journal.pone.0346966 (PMC13082663; doi:10.1371/journal.pone.0346966)
Supplement: S1 Table — (XLSX) [file pone.0346966.s001.xlsx]

## Sheet: Sheet1
y_obs	c_obs	g_obs	im_obs	ph_obs	h_obs	l_obs
-0.0924812	0.00118485	0.0861846	-0.256699	0.4522	-0.450439	-0.0245985
-0.0842994	0.0356266	-0.00108047	-0.175217	0.358306	-0.450176	-0.0129292
-0.0322628	0.0189322	0.0241711	-0.0797255	0.305347	-0.202652	-0.0066091
-0.00370897	0.0565368	0.0239788	-0.118399	0.246272	-0.418362	0.000104198
-0.0959129	0.00030025	0.113923	-0.235463	0.18578	-0.437492	-0.000661192
-0.0925981	0.0290714	0.0201341	-0.205757	0.166105	-0.276837	-0.00161206
-0.0366718	-0.00643229	0.0652728	-0.156417	0.111844	-0.240352	-0.00578705
-0.0131376	0.00970447	0.0618049	-0.225039	0.0267169	-0.201012	-0.0126822
-0.112022	-0.0253174	0.108751	-0.315372	0.00367199	-0.183052	-0.0216533
-0.118647	-0.0268935	0.0252222	-0.210295	-0.0399365	-0.0328979	-0.0308619
-0.0606879	-0.0522314	0.0739902	-0.0878688	-0.11274	-0.334285	-0.0190061
-0.0352985	-0.0410112	0.049243	-0.11639	-0.187735	-0.339592	-0.0190244
-0.131327	-0.102664	0.0943637	-0.203804	-0.246908	-0.435367	-0.0304734
-0.157081	-0.108661	0.00574666	-0.180466	-0.31638	-0.432486	-0.0438386
-0.0423883	-0.0892895	0.0567577	-0.0515345	-0.347475	-0.15952	-0.0449521
-0.0320241	-0.0461185	0.0761532	-0.0205685	-0.28763	0.101251	-0.0312389
-0.112872	-0.0768788	0.12433	-0.0877006	-0.175722	0.278071	-0.0263781
-0.102194	-0.0409273	-0.0162726	-0.015938	-0.15011	0.0971802	-0.0218082
-0.00515059	-0.071753	0.0228042	0.0283472	-0.164509	-0.0671187	-0.0232829
0.0624548	-0.0179527	0.0374756	0.00511876	-0.117544	0.284288	-0.0127045
-0.0315837	-0.0780069	0.0580429	-0.0794529	-0.0642358	0.161809	-0.0127086
-0.0239283	-0.05109	-0.0634665	0.0153206	-0.0361228	0.57562	-0.0128066
0.0355131	-0.0669846	-0.0203217	0.103191	-0.0685427	0.0482552	-0.00940347
0.0707856	-0.00898287	-0.0260756	0.0778423	-0.128068	-0.0721581	-0.00291076
0.0128129	-0.0522094	0.0476216	0.00181149	-0.135161	-0.15036	-0.00419278
-0.000941473	-0.0153427	-0.100045	0.0418384	-0.138536	0.063497	-0.00763915
0.074713	-0.0569885	-0.0493153	0.139434	-0.166055	0.0893819	0.00921067
0.103377	0.0192903	-0.0337619	0.150826	-0.182105	0.0237468	0.01557
0.035146	-0.0311745	0.0495432	0.0254425	-0.169833	0.149823	0.0105113
0.0169397	0.025019	-0.0926191	0.116293	-0.154375	0.417447	0.012422
0.105061	0.0157679	-0.0544094	0.185312	-0.139638	0.394601	0.0163279
0.126684	0.0787426	-0.0307174	0.190386	-0.0770404	0.72137	0.0221941
0.0764899	0.0157498	0.0241	0.090158	-5.22e-05	0.634288	0.0192051
0.0284777	0.0252918	-0.0905873	0.128499	-0.0152862	0.347363	0.0163291
0.0811914	-0.0177101	-0.0606346	0.160689	-0.0588362	-0.028229	0.0159043
0.0833839	0.00806646	-0.036613	0.113169	-0.212926	-0.414563	0.0125157
-0.0176679	-0.0805341	0.00841281	-0.168893	-0.234759	-0.14776	0.00276514
-0.00579558	-0.00695618	-0.0943025	-0.0126865	-0.176597	0.625521	-0.00178854
0.00251165	-0.0410029	-0.0568974	0.0536124	-0.116246	0.634953	-0.00502092
0.0404793	0.0264984	-0.045768	0.100279	-0.0940266	0.388726	-0.00851494
-0.0555725	-0.0425961	0.0165193	0.0275983	-0.0584247	0.580536	-0.0101031
-0.0131614	-0.00340861	-0.0899458	0.146728	-0.0413364	0.560414	-0.0144382
0.0850158	-0.0253983	-0.049685	0.178078	-0.0124465	0.728924	-0.00907484
0.101384	0.0696773	-0.0510574	0.143444	0.0172566	0.563487	-0.000602616
0.0368282	0.000545982	0.0173565	0.108076	0.0712162	0.463999	0.00265351
0.0172779	0.0604132	-0.100933	0.135601	0.108018	0.38013	0.0090863
0.0863437	0.0319329	-0.0606423	0.158495	0.0828218	-0.143446	0.016645
0.113203	0.0929991	-0.0510713	0.155855	0.0437999	-0.258717	0.0193118
0.0293773	0.0297241	0.018179	0.0681117	0.0388985	0.0585468	0.0234982
0.0133793	0.0611174	-0.0904462	0.124603	0.104548	0.245148	0.0263618
0.0802676	0.0250164	-0.050366	0.175112	0.127359	0.189261	0.0215483
0.113648	0.0955469	-0.0496114	0.188902	0.170032	0.0927715	0.0274835
0.0293026	0.0612684	0.011646	0.113684	0.198563	-0.0577616	0.032492
0.0289737	0.0758275	-0.0847973	0.162254	0.191883	-0.403406	0.03713
0.0721663	0.0195955	-0.0527713	0.211828	0.188093	-0.429371	0.0369909
0.113818	0.0993297	-0.056423	0.225481	0.16405	-0.352951	0.037437
0.0300743	0.0485294	0.00737233	0.0912173	0.138094	-0.443264	0.0243937
-0.00287658	0.0630732	-0.0885608	0.14128	0.129508	-0.0420604	0.0293019
0.0817978	0.0330342	-0.0468837	0.170273	0.161356	0.184856	0.0367472
0.111844	0.106199	-0.0509639	0.190205	0.187767	0.033303	0.0384747
0.0432335	0.0624111	0.0172677	0.0596809	0.218522	0.0232216	0.0388673
0.0218525	0.0969578	-0.082164	0.0745403	0.230263	-0.0495005	0.0316538
0.081913	0.0424276	-0.0488069	0.097785	0.227978	-0.176993	0.0322388
0.101986	0.0994196	-0.0482716	0.129096	0.167084	-0.457821	0.0326322
0.0223421	0.0442016	0.0192085	-0.0286562	0.0785168	-0.942872	0.0314089
-0.00617699	0.06468	-0.0746811	0.0375063	0.0580726	-0.147045	0.0271427
0.0624543	0.0288265	-0.0433215	0.0820611	0.0830181	0.126163	0.0280364
0.105067	0.105566	-0.0450417	0.134897	0.120433	0.0750044	0.0269969
0.0245212	0.0464745	0.0125721	0.0186272	0.126738	-0.163549	0.030377
-0.000858566	0.086274	-0.0775224	0.0562174	0.160972	0.199745	0.0291219
0.0694522	0.0547745	-0.037247	0.100876	0.156971	-0.155602	0.0308766
0.102139	0.132461	-0.0469502	0.146845	0.160145	0.0661216	0.0353743
0.0488165	0.0956456	0.0236156	0.0398183	0.183682	-0.0108581	0.0400884
-0.000174956	0.108052	-0.0630423	0.0690867	0.213772	0.22461	0.0367307
0.0427417	0.0649861	-0.0339114	0.12746	0.215062	-0.0390534	0.0376045
0.0973177	0.123284	-0.0270123	0.102599	0.128178	-0.51051	0.0362588
0.029397	0.0701988	0.0381146	-0.0454649	0.107664	-0.0652368	0.0319496
-0.017617	0.0899313	-0.0548955	-0.0361753	0.152109	0.339956	0.0311206
0.010312	0.000551679	-0.00165944	-0.0269356	0.113087	-0.169215	0.0264468
0.0272656	0.0622077	-0.00197332	-0.0131766	0.0732506	-0.114974	0.0189109
-0.14294	-0.0855284	0.0986208	-0.229233	0.0412593	-0.346233	-0.00749342
-0.143673	-0.101222	0.0101296	-0.206203	0.0355963	0.174848	-0.0344827
-0.0642766	-0.125568	0.0348811	-0.103979	0.0136286	0.0855185	-0.0398932
-0.0626003	-0.0495324	0.023321	-0.043085	-0.0161036	0.18845	-0.0398039
-0.0424575	-0.0961226	0.146986	-0.0944464	-0.0255394	0.254058	-0.0498122
-0.116311	-0.0634007	0.0217902	-0.0584158	-0.0284109	0.453839	-0.0398558
-0.0589119	-0.0943276	0.0699127	0.000116236	-0.0381603	0.311965	-0.0358447
0.0202056	-0.0279122	0.0370666	0.00489398	-0.0687997	0.0966188	-0.0344295
-0.0951981	-0.20185	0.175932	-0.192993	-0.114625	-0.309948	-0.0640554
-0.173463	-0.108251	0.108505	-0.157596	-0.139799	0.0912822	-0.0745168
-0.102592	-0.143351	0.0898931	-0.207587	-0.203855	-0.147259	-0.055521
-0.0562219	-0.0586226	0.092344	-0.2708	-0.303005	-0.472468	-0.038406
-0.11447	-0.120896	0.157595	-0.351921	-0.311266	0.0480291	-0.0582436
-0.128927	-0.0693266	-0.0141042	-0.327125	-0.319527	-0.0849538	-0.050756
-0.108882	-0.120857	0.0259449	-0.276108	-0.382217	-0.363573	-0.0442166
-0.0636961	-0.0676602	0.0148509	-0.252914	-0.46686	-0.544647	-0.0498157
